# Supplementary material for: Haplotype-resolved T2T reference genomes for wild and domesticated accessions shed new insights into the domestication of jujube
Source: Hortic Res. 2024 Mar 7;11(5):uhae071. doi: 10.1093/hr/uhae071 (PMC11079485; doi:10.1093/hr/uhae071)
Supplement: Web_Material_uhae071 [file web_material_uhae071.zip › Supplementary Tables.xlsx]

## Sheet: Table S1
Table S1. The k-mer estimation of JZ and SZ.
Sample	K-mer	K-mer Number	K-mer Depth	Genome Size (M)	Data Size(G)	X	Heterozygous Ratio(%)	Duplication Ratio(%)
JZ	19	31576381430	75.88	416.14	39.53	94.99	0.91	40.74
SZ	19	34255923508	80.96	423.11	43.15	101.98	0.92	40.65

## Sheet: Table S2
Table S2. Sequencing data generated from different platforms/strategies for assembly.
Platform	Sequence Type	JZ	SZ
ONT Ultra-long reads	TotalBase	34651625864	35426311538
	TotalReads	341120	1754495
	Total pass Base (bp)	32515390504	33385376170
	Total pass Reads	319589	1551309
	Pass reads max length	392524	604887
	Pass reads mean length	101741	21520.8
	Pass reads N50 length	100309	74720
	Pass reads L50 length	129254	137900
	Pass reads N90 length	78331	10124
	Pass reads L90 length	276869	573584
	meanQ	11.74	11.72
PacBio HiFi reads	HIFI reads	1606123	3045005
	Total Bases(Gb)	32.39	60.79
	HIFI Read length(bp)	20165	19964
	HIFI reads length N50(bp)	19237	20200
Hi-C data	Raw reads	357582144	305564248
	Raw bases	53637321600	45366873622
	Clean reads	353078922	305558192
	Clean bases	52355422947	45365902442
	Q20_rate	96.97	96.49
	Q30_rate	91.8	90.81
2nd_stat	raw data sequence number	273914052	302906660
	raw data lengths sum	41087107800	45435999000
	raw data GC content(%)	33.82	33.97
	raw data Q20(%)	96.04	95.91
	raw data Q30(%)	90.31	90.08
	clean data sequence number	269449124	297634506
	clean data lengths sum	39528497057	43147710111
	clean data GC content(%)	33.37	33.27
	clean data Q20(%)	96.5	96.44
	clean data Q30(%)	90.91	90.78

## Sheet: Table S3
Table S3. Consensus quality value (QV) score of primary assembly for the JZ and SZ genome.
	JZ		JZ_HapA		JZ_HapB		SZ		SZ_HapA		SZ_HapB
	Number	Percent(%)	Number	Percent(%)	Number	Percent(%)	Number	Percent(%)	Number	Percent(%)	Number	Percent(%)
QV	56.6829		54.3673		56.5948		24.8795		36.3563		46.5446
Length	399257162		388206098		390857866		390459098		413526976		381054007
N50	31081776		29590788		30128683		16248923		30199138		29923716
Reads Num	65		56		53		48		299		80
Complete BUSCOs (C)	1593	98.7	1597	99	1594	98.7	1568	97.2	1595	98.8	1598	99
Complete and single-copy BUSCOs (S)	1562	96.8	1575	97.6	1571	97.3	1518	94.1	1561	96.7	1574	97.5
Complete and duplicated BUSCOs (D)	31	1.9	22	1.4	23	1.4	50	3.1	34	2.1	24	1.5
Fragmented BUSCOs (F)	15	0.9	5	0.3	6	0.4	9	0.6	4	0.2	5	0.3
Missing BUSCOs (M)	6	0.4	12	0.7	14	0.9	37	2.2	15	1	11	0.7
Total BUSCO groups searched	1614	100	1614	100	1614	100	1614	100	1614	100	1614	100

## Sheet: Table S4
Table S4. Preliminary genomic assembly chromosome HIC anchoring data of JZ and SZ.
JZ				SZ
Chromosome	Length(bp)	Contig number	NT_annotation_type	Chromosome	Length(bp)	Contig number	NT_annotation_type
chr1	48355137	1		chr1	49070861	3
chr2	34649761	2		chr2	34050176	3
chr3	33401862	1		chr3	32914713	5
chr4	33366944	1		chr4	32902800	2
chr5	33111647	1		chr5	32280880	4
chr6	31081776	1		chr6	30801185	8
chr7	30300915	1		chr7	30074254	3
chr8	29442425	1		chr8	28549791	2
chr9	29260666	1		chr9	28401207	3
chr10	28119675	1		chr10	26107984	4
chr11	27647566	1		chr11	25692872	6
chr12	26975190	1		chr12	23402321	2
Contig_unanchored	1785247	47		Contig_unanchored	1785247	12
Contig1	156730	1	Rhamnus_cathartica_isolate_DM608_18S_ribosomal_RNA_gene	Contig1	1328111	1	ribosomal_RNA
Contig2	76195	1	Ziziphus_jujuba_serine/threonine-protein_kinase-like_protein_ACR4_(LOC107434867)	Contig2	5000	1	Prunus_dulcis_DNA
Contig3	144163	1	Rhamnus_cathartica_isolate_DM608_18S_ribosomal_RNA_gene	Contig3	10000	1	Ziziphus_jujuba_var.spinosa_DNA-binding_protein_HEXBP-like
Contig4	128304	1	Ziziphus_jujuba_enolase_1	Contig4	50000	1	Ziziphus_jujuba_var.spinosa_uncharacterized_LOC125421069
Contig5	67866	1	Ziziphus_jujuba_uncharacterized_LOC112492555_(LOC112492555)	Contig5	31542	1	Ziziphus_jujuba_var.spinosa_UBX_domain-containing_protein_1-like_(LOC112492381)
Contig6	138037	1	Rhamnus_cathartica_isolate_DM608_18S_ribosomal_RNA_gene	Contig6	34519	1	Ziziphus_jujuba_var.spinosa_uncharacterized_LOC125418540
Contig7	91315	1	Rhamnus_cathartica_isolate_DM608_18S_ribosomal_RNA_gene	Contig7	25000	1	Ziziphus_jujuba_microsatellite
Contig8	47008	1	Rhamnus_cathartica_isolate_DM608_18S_ribosomal_RNA_gene	Contig8	230940	1	misc_RNA
Contig9	63479	1	Ziziphus_jujuba_uncharacterized_LOC112492555_(LOC112492555)	Contig9	25000	1	Ziziphus_jujuba_plastid
Contig10	16226	1	Ziziphus_jujuba_farnesoic_acid_carboxyl-O-methyltransferase-like_(LOC112491743)	Contig10	30135	1	Ziziphus_jujuba_var.spinosa_receptor-like_protein_kinase_FERONIA
Contig11	46882	1	Rhamnus_cathartica_isolate_DM608_18S_ribosomal_RNA_gene	Contig11	5000	1	Ziziphus_jujuba_microsatellite
Contig12	51451	1	Rhamnus_cathartica_isolate_DM608_18S_ribosomal_RNA_gene	Contig12	10000	1	Ziziphus_jujuba_var.spinosa_uncharacterized_LOC125421069
Contig13	52558	1	Rhamnus_cathartica_isolate_DM608_18S_ribosomal_RNA_gene
Contig14	45573	1	Ziziphus_jujuba_uncharacterized_LOC107424691_(LOC107424691)
Contig15	33791	1	Ziziphus_jujuba_microsatellite_SSR505_sequence
Contig16	57047	1	Rhamnus_cathartica_isolate_DM608_18S_ribosomal_RNA_gene
Contig17	43699	1	Ceanothus_thyrsiflorus_carbamoyl-phosphate_synthase_small_subunit_mRNA
Contig18	465763	1	Rhamnus_cathartica_isolate_DM608_18S_ribosomal_RNA_gene
Contig19	137686	1	Rhamnus_cathartica_isolate_DM608_18S_ribosomal_RNA_gene
Contig20	473208	1	Rhamnus_cathartica_isolate_DM608_18S_ribosomal_RNA_gene
Contig21	226403	1	Rhamnus_cathartica_isolate_DM608_18S_ribosomal_RNA_gene
Contig22	819502	1	Rhamnus_cathartica_isolate_DM608_18S_ribosomal_RNA_gene
Contig23	1449927	1	Rhamnus_cathartica_isolate_DM608_18S_ribosomal_RNA_gene
Contig24	282450	1	Rhamnus_cathartica_isolate_DM608_18S_ribosomal_RNA_gene
Contig25	94279	1	Ziziphus_jujuba_organic_cation/carnitine_transporter_3-like_(LOC107424768)
Contig26	31292	1	Ziziphus_jujuba_uncharacterized_LOC112490970_(LOC112490970)
Contig27	58555	1	Ziziphus_jujuba_organic_cation/carnitine_transporter_3-like_(LOC107424417)
Contig28	28840	1	Ziziphus_jujuba_F-box/WD-40_repeat-containing_protein_At5g21040_(LOC107410382)
Contig29	67263	1	Rhamnus_cathartica_isolate_DM608_18S_ribosomal_RNA_gene
Contig30	31166	1	Ziziphus_jujuba_uncharacterized_LOC107419716_(LOC107419716)
Contig31	282610	1	Ziziphus_jujuba_receptor-like_protein_EIX2_(LOC107417497)
Contig32	394354	1	Rhamnus_cathartica_isolate_DM608_18S_ribosomal_RNA_gene
Contig33	983439	1	Rhamnus_cathartica_isolate_DM608_18S_ribosomal_RNA_gene
Contig34	1592079	1	Rhamnus_cathartica_isolate_DM608_18S_ribosomal_RNA_gene
Contig35	604029	1	Rhamnus_cathartica_isolate_DM608_18S_ribosomal_RNA_gene
Contig36	447735	1	Rhamnus_cathartica_isolate_DM608_18S_ribosomal_RNA_gene
Contig37	138927	1	Rhamnus_cathartica_isolate_DM608_18S_ribosomal_RNA_gene
Contig38	143102	1	Rhamnus_cathartica_isolate_DM608_18S_ribosomal_RNA_gene
Contig39	1402854	1	Rhamnus_cathartica_isolate_DM608_18S_ribosomal_RNA_gene
Contig40	688106	1	Rhamnus_cathartica_isolate_DM608_18S_ribosomal_RNA_gene
Contig41	83475	1	Rhamnus_cathartica_isolate_DM608_18S_ribosomal_RNA_gene
Contig42	37096	1	Rhamnus_cathartica_isolate_DM608_18S_ribosomal_RNA_gene
Contig43	56947	1	Rhamnus_cathartica_isolate_DM608_18S_ribosomal_RNA_gene
Contig44	31849	1	Ziziphus_jujuba_mitochondrion
Contig45	35503	1	Ziziphus_jujuba_mitochondrion
Contig46	65038	1	Ziziphus_jujuba_var._spinosa_chloroplast
Contig47	250000	1	Rhamnus_cathartica_isolate_DM608_18S_ribosomal_RNA_gene

## Sheet: Table S5
Table S5. Gap existing after HIC anchoring.
JZ				SZ				JZHapA				JZHapB				SZHapA				SZHapB
Chr ID	Start	End	Length	Chr ID	Start	End	Length	Chr ID	Start	End	Length	Chr ID	Start	End	Length	Chr ID	Start	End	Length	Chr ID	Start	End	Length
chr2	17222627	17222848	221	chr1	14190098	14192484	2386	chr1	2340194	2346577	6383	chr3	2674156	2677376	3220	chr1	8559607	8565529	5922	chr5	17359177	17365141	5964
				chr1	3105731	3107726	1995	chr3	2670632	2682409	11777	chr8	29500467	29505219	4752	chr1	6148789	6148888	99	chr12	558541	558640	99
				chr2	9929889	9932067	2178	chr8	29074768	29078813	4045	chr12	13654187	13657835	3648
				chr3	497418	505917	8499	chr12	27872617	27877433	4816	chr12	16892772	16896891	4119
				chr3	582249	598748	16499	chr12	37493353	37502366	9013
				chr3	668054	677016	8962
				chr3	717102	719054	1952
				chr3	871789	873789	2000
				chr4	25181263	25183261	1998
				chr4	26877877	26885164	7287
				chr4	29839111	29842888	3777
				chr4	7986150	7988122	1972
				chr5	19761942	19779366	17424
				chr5	20090784	20095567	4783
				chr5	35902	38575	2673
				chr6	16273760	16291747	17987
				chr6	31465973	31476348	10375
				chr7	31720593	31722580	1987
				chr8	24442449	24444844	2395
				chr8	8385725	8387716	1991
				chr9	10537458	10541086	3628
				chr9	10559696	10565193	5497
				chr9	17367635	17374879	7244
				chr9	21398358	21404718	6360
				chr9	21425803	21427801	1998
				chr9	21468557	21476488	7931
				chr9	4776980	4778974	1994
				chr10	11094660	11110673	16013
				chr10	22485448	22490863	5415
				chr10	25835803	25840302	4499
				chr11	15073504	15077950	4446
				chr11	22468988	22470970	1982
				chr12	8842424	8844401	1977

## Sheet: Table S6
Table S6. Final assembly chromosome data for JZ and SZ telomere to telomere genomes.
	Chromosome	Length(bp)	Telomere						Centromere
			Repeat_number	Upstream_position_range (bp)	Left motif	Repeat_number	Right motif	Downstream_position_range (bp)	Start	End	Length	TRlength	Trcoverage(%)
JZ	chr1	48352872	2024	7-15028	CCCTAAA	2121	TTTAGGG	48337806-48352871	14463963	14714265	250303	26948	10.77
	chr2	29259223	2597	7-19997	CCCTAAA	2237	TTTAGGG	29239752-29259210	27348466	27800687	452222	201705	44.6
	chr3	29441406	1690	14-13610	CCCTAAA	2515	TTTAGGG	29459268-29477500	5483453	5669124	185672	35404	19.07
	chr4	33365163	2635	5-19525	CCCTAAA	1476	TTTAGGG	33345378-33365163	24405248	24687151	281904	219078	77.71
	chr5	34753290	2574	1-19997	CCCTAAA	2530	TTTAGGG	34748323-34768307	17336366	18284256	947891	662567	69.9
	chr6	33400723	2482	5-18290	CCCTAAA	2695	TTTAGGG	33397613-33417608	1	474452	474452	140294	29.57
	chr7	33110475	2277	4-15993	CCCTAAA	2585	TTTAGGG	33103871-33123495	1026388	1201034	174647	31619	18.1
	chr8	31079923	2151	11-19239	CCCTAAA	2695	TTTAGGG	31078023-31098009	8398672	8505190	106519	15786	14.82
	chr9	30299651	2093	5-15860	CCCTAAA	1339	TTTAGGG	30283862-30299647	993848	1124268	130421	18870	14.47
	chr10	27646191	1768	2-17708	CCCTAAA	2280	TTTAGGG	27628782-27646188	14976782	15081866	105085	8791	8.37
	chr11	28118429	2421	11-19050	CCCTAAA	835	TTTAGGG	28103931-28123013	26295402	28114356	1818955	614563	33.79
	chr12	26973810	2440	4-17423	CCCTAAA	2807	TTTAGGG	28611732-28631723	26738783	26973810	235028	189014	80.42
	Total	385801156
SZ	chr1	49180021	1440	1-20000	CCCTAAA	2724	TTTAGGG	33042505-33062502	5707992	5995073	287082	41919	14.6
	chr2	28636043	1531	1-11410	CCCTAAA	2152	TTTAGGG	34116263-34128813	27166873	27624314	457442	203446	44.47
	chr3	25765293	1964	1-17849	CCCTAAA	2523	TTTAGGG	32470055-32487117	2208677	2383373	174697	29593	16.94
	chr4	33010371	1376	4-12104	CCCTAAA	2325	TTTAGGG	32993941-33010366	24108549	24390276	281728	218868	77.69
	chr5	32383172	2163	49-14287	CCCTAAA	2418	TTTAGGG	27248239-27266104	17123691	17843073	719383	560665	77.94
	chr6	34128819	1600	5-12698	CCCTAAA	1765	TTTAGGG	28617016-28636040	1	467859	467859	148957	31.84
	chr7	32987932	1039	7-10890	CCCTAAA	2536	TTTAGGG	49707352-49727129	1011946	1186446	174501	31115	17.83
	chr8	30149249	2640	7-13456	CCCTAAA	2187	TTTAGGG	30823712-30843709	8425988	8530287	104300	14372	13.78
	chr9	30843711	1742	3-18582	CCCTAAA	2792	TTTAGGG	30149184-30164948	992038	1122468	130431	18942	14.52
	chr10	26156549	2794	7-19536	CCCTAAA	1305	TTTAGGG	23393755-23404474	8032235	8320089	287855	51762	17.98
	chr11	28467480	1082	6-10239	CCCTAAA	2691	TTTAGGG	28558531-28578528	26677511	28459925	1782415	613147	34.4
	chr12	23445304	2187	7-19999	CCCTAAA	1507	TTTAGGG	28056852-28070897	5365512	5867583	502072	163465	32.56
	Total	375153944
JZhapA	chr1A	47969853	2575	1-19999	CCCTAAA	2268	TTTAGGG	47950566-47969822	14480768	14731019	250252	24664	9.86
	chr2A	28807813	2652	7-20000	CCCTAAA	1866	TTTAGGG	28790345-28807811	22184952	22468836	283885	125717	44.28
	chr3A	32286003	1978	2-14155	CCCTAAA	2646	TTTAGGG	32266006-32286003	8226318	8411311	184994	31563	17.06
	chr4A	32420072	2411	1-19994	CCCTAAA	1926	TTTAGGG	32401337-32420070	27520536	27962349	441814	62260	14.09
	chr5A	15247546	1781	4-12638	CCCTAAA	1709	TTTAGGG	15229220-15247546	1	293030	293030	20426	6.97
	chr6A	33045708	2108	1-16498	CCCTAAA	2443	TTTAGGG	33026171-33045702	1	472662	472662	139488	29.51
	chr7A	32362923	2242	1-18330	CCCTAAA	2776	TTTAGGG	32342928-32362923	3465191	3916954	451764	207523	45.94
	chr8A	32030340	1907	6-19932	CCCTAAA	1501	TTTAGGG	32018106-32030338	8435153	8541671	106519	16381	15.38
	chr9A	30203396	2424	6-19721	CCCTAAA	2615	TTTAGGG	30184043-30203396	997712	1128122	130411	18801	14.42
	chr10A	26609923	1534	7-16638	CCCTAAA	2664	TTTAGGG	26589927-26609923	7835864	8314588	478725	40706	8.5
	chr11A	28195582	2726	3-19995	CCCTAAA	1920	TTTAGGG	28178597-28195582	26359859	28178921	1819063	612107	33.65
	chr12A	43828092	2304	1-19994	CCCTAAA	2323	TTTAGGG	43810192-43827630	25018171	26202988	1184818	933486	78.79
	Total	383007251
JZhapB	chr1B	48009032	2029	8-14874	CCCTAAA	2663	TTTAGGG	47989035-48009032	5430716	5777336	346621	42108	12.15
	chr2B	28839313	1714	4-17055	CCCTAAA	2681	TTTAGGG	28819316-28839313	26717209	27336268	619060	284033	45.88
	chr3B	31134442	1978	2-14155	CCCTAAA	2741	TTTAGGG	31114443-31134442	7811272	7985991	174720	32241	18.45
	chr4B	32708828	2222	1-19309	CCCTAAA	2716	TTTAGGG	32688833-32708828	24344242	24624800	280559	217748	77.61
	chr5B	34725187	1713	2-16424	CCCTAAA	1708	TTTAGGG	34706862-34725187	17009237	18314961	1305725	676178	51.79
	chr6B	32638568	1821	1-19583	CCCTAAA	1923	TTTAGGG	32620713-32638564	1	503019	503019	129731	25.79
	chr7B	33105385	2440	1-19998	CCCTAAA	2649	TTTAGGG	33085391-33105385	1030951	1205596	174646	31043	17.77
	chr8B	32457207	2395	1-17261	CCCTAAA	1501	TTTAGGG	32444973-32457205	21783654	22681706	898053	124710	13.89
	chr9B	30127652	2427	6-19719	CCCTAAA	2626	TTTAGGG	30107655-30127649	997720	1128141	130422	18973	14.55
	chr10B	26367082	1534	7-16638	CCCTAAA	2212	TTTAGGG	26349182-26367061	7909820	8197202	287383	53466	18.6
	chr11B	27500541	2203	1-19997	CCCTAAA	2219	TTTAGGG	27483655-27500535	22340809	22615105	274297	21275	7.76
	chr12B	27189195	2190	1-16605	CCCTAAA	2115	TTTAGGG	27173700-27189191	9058176	9600509	542334	168395	31.05
	Total	384802432
SZhapA	chr1A	49492128	1707	92-12663	CCCTAAA	2156	TTTAGGG	49476491-49492127	41174866	41643904	469039	77620	16.55
	chr2A	29159477	1767	1-13480	CCCTAAA	2708	TTTAGGG	29139480-29159477	26964896	27578431	613536	269216	43.88
	chr3A	30645707	2019	8-14608	CCCTAAA	2342	TTTAGGG	30627954-30645547	6216341	6363547	147207	27112	18.42
	chr4A	31853813	1403	1-13035	CCCTAAA	1527	TTTAGGG	31837394-31853639	4695973	4840912	144940	24607	16.98
	chr5A	33359662	1107	1-9128	CCCTAAA	1337	TTTAGGG	33342807-33359656	18266991	18705914	438924	183649	41.84
	chr6A	32891632	2322	1-19993	CCCTAAA	1532	TTTAGGG	32879933-32891604	1	810672	810672	383358	47.29
	chr7A	33849174	2069	1-15310	CCCTAAA	1004	TTTAGGG	33829296-33849174	18888033	19130970	242938	23762	9.78
	chr8A	30051664	2526	1-19997	CCCTAAA	1069	TTTAGGG	30040907-30051664	16123088	16321781	198694	20694	10.42
	chr9A	30546161	2389	4-16900	CCCTAAA	2201	TTTAGGG	30529693-30546072	17677548	17837383	159836	36206	22.65
	chr10A	26828288	2507	17-18214	CCCTAAA	2330	TTTAGGG	26811504-26828286	2474561	2809514	334954	237012	70.76
	chr11A	30197209	2174	8-16764	CCCTAAA	1588	TTTAGGG	30186030-30197209	26914218	30186008	3271791	1012407	30.94
	chr12A	26954657	2022	8-15924	CCCTAAA	2663	TTTAGGG	26935583-26954653	9163206	9654444	491239	143089	29.13
	Total	385829572
SZhapB	chr1B	47021781	1384	1-10117	CCCTAAA	2717	TTTAGGG	47001837-47021751	13985449	14136381	150933	18673	12.37
	chr2B	28342725	1613	4-11332	CCCTAAA	2624	TTTAGGG	28322728-28342725	26260435	26842634	582200	256518	44.06
	chr3B	30397334	2023	8-14609	CCCTAAA	1531	TTTAGGG	30386184-30397329	6209445	6390130	180686	29412	16.28
	chr4B	32719429	2510	1-18779	CCCTAAA	1754	TTTAGGG	32706649-32719426	23748456	24658188	909733	639057	70.25
	chr5B	32733879	2626	5-19378	CCCTAAA	1339	TTTAGGG	32717026-32733873	16637802	17631604	993803	181749	18.29
	chr6B	32705591	1548	6-11371	CCCTAAA	2566	TTTAGGG	32686398-32705579	19613388	19892638	279251	86357	30.92
	chr7B	32829504	1913	15-13967	CCCTAAA	1220	TTTAGGG	32809890-32829504	19184252	19368952	184701	18903	10.23
	chr8B	28628091	1680	1-12766	CCCTAAA	1068	TTTAGGG	28617335-28628091	21048401	21558610	510210	185843	36.42
	chr9B	30311128	2389	4-16899	CCCTAAA	1257	TTTAGGG	30298614-30311127	944615	1068739	124125	15638	12.6
	chr10B	26202955	2510	1-18585	CCCTAAA	1558	TTTAGGG	26188874-26202955	7722635	7939347	216713	66309	30.6
	chr11B	28790753	2392	15-18533	CCCTAAA	1936	TTTAGGG	28774008-28790753	8481781	8805345	323565	232438	71.84
	chr12B	22734886	1051	3-19619	CCCTAAA	1029	TTTAGGG	22727222-22734886	9010133	9319948	309816	123154	39.75
	Total	373418056

## Sheet: Table S7
Table S7. HIC anchored genome statistics for preliminary assembly of haplotype genomes.
	JZ		SZ
Chromosome	Length(bp)	contig number	Length(bp)	contig number
chr1A	47953963	2	49535823	3
chr1B	47987899	1	47024806	1
chr2A	28809197	1	29138444	1
chr2B	28819256	1	28325122	1
chr3A	29590788	1	30171210	1
chr3B	28441431	1	29923716	1
chr4A	32409680	1	31848272	1
chr4B	32673218	1	32709793	1
chr5A	15248508	1	33358729	1
chr5B	34726873	1	32733275	2
chr6A	33034513	1	32880176	1
chr6B	32627971	1	32706884	1
chr7A	32332677	1	33840689	1
chr7B	33074613	1	32824065	1
chr8A	29076242	1	29949628	1
chr8B	29501967	1	28535615	1
chr9A	30204505	1	30547233	1
chr9B	30128683	1	30312200	1
chr10A	26590400	1	26829332	1
chr10B	26368637	1	26191792	1
chr11A	28189133	1	30199138	1
chr11B	27483372	1	28791970	1
chr12A	43813260	3	26955455	1
chr12B	27190457	3	22781861	2
Contig_unanchored	22787221	80	36466155	351

## Sheet: Table S8
Table S8. Statistics of gene structure prediction of the genome.
	Method	Software	Species	Gene number	Average gene length (bp)	Average CDS length (bp)	Average exon per gene	Average exon length (bp)	Average intron length (bp)
JZ	Ab initio	GlimmmerHMM		50469	7055.3	1065.71	4.12	258.77	1920.78
	Ab initio	AUGUSTUS		38431	2695.76	1099.7	4.88	225.52	411.75
	Homology-based	Exonerate	Rhamnella_rubrinervis	65277	22264.2	834.34	3.28	254.59	9410.61
	Homology-based	Exonerate	Ziziphus jujuba var.spinosa	58193	19923.5	981.66	3.6	272.98	7296.4
	Homology-based	Exonerate	Ziziphus jujuba cultivar:Dongzao	61061	20746.7	952.01	3.52	270.73	7865.98
	Homology-based	Exonerate	Ziziphus jujuba ‘Junzao’	66654	17688.7	784.86	3.28	239.61	7428.18
	Homology-based	Exonerate	Ochetophila trinervis(Discaria trinervis)	74319	25275.5	936.61	3.38	276.94	10218.1
	RNAseq	TransDecoder		15624	4648.89	1217.07	6.39	335.6	464.74
	Integration	Maker		22855	4637.7	1218.47	5.61	286.91	656.77
	Final set	Anno-self		27651	4215.74	1190.89	5.22	309.23	612.53
SZ	Ab initio	GlimmmerHMM		47883	7202.32	1001.25	4.19	238.8	1942.14
	Ab initio	AUGUSTUS		38526	2704.75	1090.21	4.86	224.38	418.41
	Homology-based	Exonerate	Ochetophila trinervis(Discaria_trinervis)	70284	23189.4	938.56	3.4	276.14	9275.57
	Homology-based	Exonerate	Rhamnella rubrinervis	60396	22598.2	871.84	3.39	256.91	9076.78
	Homology-based	Exonerate	Ziziphus jujuba var.spinosa	59504	20028.4	961.81	3.57	269.32	7415.17
	Homology-based	Exonerate	Ziziphus jujuba 'Junzao'	61930	18524.3	812.91	3.37	240.92	7460.12
	Homology-based	Exonerate	Ziziphus jujuba cultivar:Dongzao	58546	21044.6	978.28	3.59	272.51	7747.93
	RNAseq	TransDecoder		15868	4737.43	1244.13	6.49	328.73	473.78
	Integration	Maker		21860	4657.71	1234.1	5.72	275.66	652.66
	Final set	Anno-self		26658	4212.16	1210.91	5.35	299.24	597.93
JZHapA	Ab initio	GlimmmerHMM		43200	6754.57	779.39	3.49	223.45	2401.64
	Ab initio	AUGUSTUS		28891	3926.21	1137.79	5.05	225.22	688.17
	Homology	Exonerate	Discaria_trinervis	78830	20448.4	923.99	3.36	275.38	8289.32
	Homology	Exonerate	Rhamnella_rubrinervis	68531	20217.3	845.32	3.34	253.04	8276.53
	Homology	Exonerate	Ziziphus_jujuba_cultivar_Dongzao	61845	20622.5	964.78	3.53	273.2	7765.56
	Homology	Exonerate	Ziziphus_jujuba_Junzao	80597	15811.4	708.72	3.09	229.44	7230.09
	Homology	Exonerate	Ziziphus_jujuba_var_spinosa	57625	19869.5	1002.16	3.64	275.42	7150.45
	RNAseq	TransDecoder		26752	3845.42	928.18	4.84	403.69	492.09
	Integration	Maker		26956	5090.45	1079.42	4.91	277.72	952.44
	Final set	Anno-self		29491	4038.23	1101.78	4.82	310.36	663.14
JZHapB	Ab initio	GlimmmerHMM		44518	6580.54	757.4	3.4	222.66	2424.73
	Ab initio	AUGUSTUS		30336	2791.07	1066	4.72	225.83	463.69
	Homology	Exonerate	Discaria_trinervis	74550	19757.5	950.21	3.41	278.42	7794.52
	Homology	Exonerate	Rhamnella_rubrinervis	67889	22278.3	847.58	3.34	253.58	9148.82
	Homology	Exonerate	Ziziphus_jujuba_cultivar_Dongzao	61480	20767.7	960.72	3.55	270.62	7767.22
	Homology	Exonerate	Ziziphus_jujuba_Junzao	74479	15968.8	734.92	3.17	231.69	7013.63
	Homology	Exonerate	Ziziphus_jujuba_var_spinosa	59959	21481.1	984.53	3.57	275.43	7961.19
	RNAseq	TransDecoder		26455	3751.46	925.82	4.83	405.46	468.36
	Integration	Maker		28007	4450.45	1041.48	4.76	279.11	830.23
	Final set	Anno-self		29639	3883.76	1090.97	4.81	308.87	627.35

## Sheet: Table S9
Table S9. Statistics of functional annotated genes.
Item	JZ		SZ		JZHapA		JZHapB		SZHapA		SZHapB
	Count	Percentage	Count	Percentage	Count	Percentage	Count	Percentage	Count	Percentage	Count	Percentage
All	27651	1	26658	1	29491	1	29639	1	28245	1	27810	1
Annotation	26634	0.9632	25703	0.9642	27852	0.9444	28111	0.9484	26659	0.9438	26285	0.9452
KEGG	6739	0.2437	6603	0.2477	9746	0.3305	9791	0.3303	9837	0.3483	9757	0.3508
Pathway	5408	0.1956	5292	0.1985	5100	0.1729	5117	0.1726	5119	0.1812	5017	0.1804
Nr	26080	0.9432	25231	0.9465	26953	0.9139	27317	0.9217	25966	0.9193	25703	0.9242
Uniprot	25725	0.9303	24845	0.932	26533	0.8997	26858	0.9062	25531	0.9039	25294	0.9095
GO	19503	0.7053	19069	0.7153	19092	0.6474	19418	0.6552	19299	0.6833	19055	0.6852
KOG	226	0.0082	221	0.0083	243	0.0082	230	0.0078	216	0.0076	227	0.0082
Pfam	18671	0.6752	18363	0.6888	18364	0.6227	18563	0.6263	18624	0.6594	18376	0.6608
Interpro	25515	0.9228	24687	0.9261	26428	0.8961	26613	0.8979	25362	0.8979	25064	0.9013

## Sheet: Table S10
Table S10. Anotation of repeats and transposable elements in genome.
		TE protiens		De novo + repbase		Combined TEs
	Type	Length (Bp)	% in genome	Length (Bp)	% in genome	Length (Bp)	% in genome
JZ	DNA	3721396	0.96	23380047	6.06	23660029	6.13
	LINE	917727	0.24	4801564	1.24	4916269	1.27
	SINE	0	0	485719	0.13	485719	0.13
	LTR	35928439	9.31	92401611	23.95	93786438	24.31
	LTR-Gypsy	17954381	4.65	53794612	13.94	54543954	14.14
	LTR-Copia	17311627	4.49	29592695	7.67	30020216	7.78
	Satellite	0	0	649725	0.17	649725	0.17
	Simple_repeat	0	0	291	0	291	0
	Other	0	0	2908	0	2908	0
	Unknown	10308	0	92099769	23.87	92110077	23.88
	Total	40574626	10.52	205349916	53.23	212209767	55
SZ	DNA	3704850	0.99	26403820	7.04	26699156	7.12
	LINE	860772	0.23	4727771	1.26	4828502	1.29
	SINE	0	0	597607	0.16	597607	0.16
	LTR	34041471	9.07	93272952	24.86	94243700	25.12
	LTR-Gypsy	16627276	4.43	51777220	13.8	52234215	13.92
	LTR-Copia	16810428	4.48	29559097	7.88	29936927	7.98
	Satellite	0	0	520287	0.14	520287	0.14
	Simple_repeat	0	0	31686	0.01	31686	0.01
	Other	0	0	2511	0	2511	0
	Unknown	9045	0	81121821	21.62	81130866	21.63
	Total	38612326	10.29	197321738	52.6	203614511	54.27
JZHapA	DNA	3755656	0.98	65909144	17.21	66199120	17.28
	LINE	907002	0.24	15601557	4.07	15715130	4.1
	SINE	0	0	534530	0.14	534530	0.14
	LTR	34984264	9.13	113654154	29.67	114875781	29.99
	LTR-Gypsy	17811512	4.65	53044718	13.85	54027737	14.11
	LTR-Copia	16552185	4.32	29246190	7.64	29595108	7.73
	Other	0	0	2866	0	2866	0
	Unknown	11565	0	14850474	3.88	14861730	3.88
	Total	39655178	10.35	200891195	52.45	202438953	52.86
JZHapB	DNA	3565958	0.93	66292685	17.23	66584687	17.3
	LINE	851109	0.22	15979235	4.15	16092760	4.18
	SINE	0	0	577836	0.15	577836	0.15
	LTR	35595041	9.25	115497727	30.01	116495431	30.27
	LTR-Gypsy	18038987	4.69	55154498	14.33	55671897	14.47
	LTR-Copia	16975114	4.41	29932004	7.78	30317136	7.88
	Other	0	0	2939	0	2939	0
	Unknown	10881	0	14939427	3.88	14949999	3.89
	Total	40019692	10.4	203453046	52.87	204778364	53.22
SZHapA	DNA	3700734	0.96	71993363	18.66	72303266	18.74
	LINE	845960	0.22	18001052	4.67	18141724	4.7
	SINE	0	0	473024	0.12	473024	0.12
	LTR	35872306	9.3	114255937	29.61	115417772	29.91
	LTR-Gypsy	18076174	4.69	52721219	13.66	53387914	13.84
	LTR-Copia	17174671	4.45	30116958	7.81	30583241	7.93
	Other	0	0	3497	0	3497	0
	Unknown	8739	0	14292236	3.7	14300384	3.71
	Total	40423565	10.48	208017953	53.91	209568925	54.32
SZHapB	DNA	3634394	0.97	69318761	18.56	69577768	18.63
	LINE	865911	0.23	17695564	4.74	17826112	4.77
	SINE	0	0	800838	0.21	800838	0.21
	LTR	33854835	9.07	107990120	28.92	109007273	29.19
	LTR-Gypsy	17111617	4.58	51882240	13.89	52546649	14.07
	LTR-Copia	16128527	4.32	29805183	7.98	30184486	8.08
	Other	0	0	2859	0	2859	0
	Unknown	7425	0	13228016	3.54	13235441	3.54
	Total	38359378	10.27	197179810	52.8	198513126	53.16

[truncated: 14 more sheets: Table S11, Table S12, Table S13, Table S14, Table S15, Table S16, Table S17, Table S18, Table S19, Table S20, Table S21, Table S22, Table S23, Table S24]
